# Supplementary material for: EsigGOBP1: The Key Protein Binding Alpha-Phellandrene in Endoclita signifer Larvae
Source: Int J Mol Sci. 2022 Aug 17;23(16):9269. doi: 10.3390/ijms23169269 (PMC9409361; doi:10.3390/ijms23169269)
Supplement: Supplementary file 1 [file ijms-23-09269-s001.zip]

Archive with 1 entries (1 files):
- ijms-1852406-supplementary.pdf
